# Supplementary material for: The Discordance of Gene Mutations between Circulating Tumor Cells and Primary/Metastatic Tumor
Source: Mol Ther Oncolytics. 2019 Aug 29;15:21–9. doi: 10.1016/j.omto.2019.08.006 (PMC6804648; doi:10.1016/j.omto.2019.08.006)
Supplement: Table S1. Comparison of the Mutations in CTCs with Corresponding Primary Tumor Tissue in Single Genes [file mmc1.xls]

## Sheet: Sheet1
Table S1. Comparison of the mutations in CTCs with corresponding primary tumor tissue in single genes.
Cancer type	First Author	Year	Mutation	Country	Method	Patient number	CTC+PTT+	CTC+PTT-	CTC-PTT+	Concordance	Reference（Pubmed ID）
Lung Cancer	Maheswaran	2008	EGFR	United States	Scorpion amplification refractory mutation system technology	20	19	0	1	0.7527	18596266
	Punnoose	2012	EGFR	United States	PCR sequencing	8	1	0	7		22492982
	Ran	2013	EGFR	China	PCR sequencing	2	2	0	0		23828210
	Breitenbuecher	2014	EGFR	Germany	Whole genome amplification and Sanger sequencing	8	8	0	0		24465542
	Marchetti	2014	EGFR	Italy	NGS	37	31	0	6		25137181
	Earhart	2014	EGFR	United States	Magnetically sensed antibody sandwich assays	4	4	0	0		23969419
	Sundaresan	2015	EGFR	United States	PCR sequencing	14	5	5	4		26446944
	Tsao	2009	KRAS	China Taiwan	colorimetric membrane array method	76	59	5	12	0.7377	19589613
	Tsao	2009	KRAS	China Taiwan	weighted chemiluminescent membrane array	79	66	8	5		19589613
	Freidin	2015	KRAS	UK	PCR sequencing	28	10	9	9		26272233
Colorectal Cancer	Yen	2009	KRAS	China Taiwan	membrane-arrays	35	28	2	5	0.561	19549774
	Mostert	2012	KRAS	Nederland	PCR sequencing	13	1	4	8		23233388
	GUTIÉRREZ	2013	KRAS	Spain	QPCR	8	2	1	5		24179521
	Harb	2013	KRAS	USA	QPCR	6	1	4	1		24151533
	Suhaimi	2014	KRAS	Singapore	PCR sequencing	16	3	6	7		25605225
	Suhaimi	2014	KRAS	Singapore	high-resolution melt	15	8	1	6		25605225
	Kalikaki	2014	KRAS	Greece	the peptide nucleic acid (PNA)-mediated PCR clamp with TaqMan-MGB allelic discrimination assays	13	5	2	6		25137394
	Buim	2015	KRAS	Brazil	PCR sequencing	9	5	2	2		26252055
	Lyberopoulou	2015	KRAS	Greece	RELP-PCR	29	26	3	0		25902072
	Deni	2016	KRAS	France	ddPCR	16	10	4	2		27311775
	Kondo	2017	KRAS	Japan	PCR sequencing	4	3	1	0		28468669
	Mostert	2012	BRAF	Netherland	PCR sequencing	2	1	0	1	0.4615	23233388
	Suhaimi	2014	BRAF	Singapore	PCR sequencing	1	1	0	0		25605225
	Suhaimi	2014	BRAF	Singapore	high-resolution melt	5	1	0	4		25605225
	Lyberopoulou	2015	BRAF	Greece	RELP-PCR	5	3	0	2		25902072
Melanoma	Sakaizawa	2012	BRAF	Japan	PCR sequencing	3	3	0	0	0.8	22281663
	Hofman	2013	BRAF	France	immunohistochemistry	59	46	8	5		23927882
	Xu	2015	BRAF	USA	PCR sequencing	3	3	0	0		25807549
Breast Cancer	Pestrin	2013	PIK3CA (exon 9)	Italy	whole genome amplification and Sanger sequencing	1	0	1	0	0.1373	25539732
	Pestrin	2014	PIK3CA (exon 20)	Italy	whole genome amplification and Sanger sequencing	1	1	0	0		25539732
	Markou	2014	PIK3CA (exon 9)	Greece	PCR melting analysis	65	6	4	55		25398847
	Markou	2014	PIK3CA (exon 20)	Greece	PCR melting analysis	83	8	22	53		25398847
	BREDEMEIER	2016	PIK3CA	Germany	PCR sequencing	54	13	25	16		28358430
