# Supplementary material for: The Discordance of Gene Mutations between Circulating Tumor Cells and Primary/Metastatic Tumor
Source: Mol Ther Oncolytics. 2019 Aug 29;15:21–9. doi: 10.1016/j.omto.2019.08.006 (PMC6804648; doi:10.1016/j.omto.2019.08.006)
Supplement: Table S2. Comparison of the Mutations in Single/Pooled CTCs with Corresponding Primary Tumor Tissue by Whole-Exome Sequencing [file mmc2.xls]

## Sheet: Sheet1
Table S2. Comparison of the mutations in single/pooled CTC with corresponding primary tumor tissue by whole-exome sequencing.
First Author	Cancer type	Patient	Tumor tissue	CTC	Mutations only in tumor tissue	Mutation only in CTCs	Mutations in both
Lohr	prostate cancer	patient 36	9 regions of the primary tumor	19 single-CTCs	ENO1,PRAMEF18,DJC16,MYOM3SFN,LRRIQ3,C1orf173,LM,CADM3,SELP,HMCN1,HMCN1,KCNK2,USH2A,ZNF238,APOB,ADCY3,IL1B,ARMC9,SRGAP3,SLC6A1,DCLK3,PROK2,FILIP1L,ATP13A4,IDUA,MRFAP1,LPHN3,TACR3,ENPEP,FAT4,FGA,ADAM29,PCDHA6,PCDHB10,PCDHB13,CLTB,HK3,RNF39,BAT5,CUTA,KCNQ5,LCA5,LATS1,SYNE1,CHST12,AQP1,CCDC146,C7orf58,SSPO,GIMAP1,RP1,C8orf46,SULF1,PKHD1L1,CSMD3,TG,FAM135B,TYRP1,TAF1L,PRSS3,FRMD3,PTPDC1,BAT2L1,SURF1,M…	SEMA5A,TRMT11,ZNF727,Unknown(7INTRON)MYST3,OR5AU1,EIF2B2,COBLL1,TTC30B,ADPRH,EPHB1,YTHDC1,OTUD4,STOX2,C9,DH8,VCPIP1,KCNB2,HNRNPK,DAPK1,UPF2,DJC12,PNLIPRP2,TECTA,ALDH1L2,SERINC4,IGDCC3,ZNF208,PGK1(n=29)	FCGR3A,PLEKHH2,KCNK10,SNORD1164,FCGR3B,CAC1E,C4BPB,NEU2,LDB2,ROD1,V2,TP53,MUC16,OR2G2,RTN4,TTN,ZNF385D,CD200R1,NPHP3,MCF2L2,STBD1,FAT4,FYB,HEATR7B2,ZFP2,HIST1H2BA,PDP1,ASAP1,C9orf93,TMOD1,GPR158,ANK3,HK1,COL17A1,CAC1C,LMO3,RPL21,HOMEZ,SNX6,ALOX15B,FAM98C,EDEM2,PREX1,CLDN14,MGAT3(n=45)
		patient 10	11 regions of the primary tumor	9 single-CTCs	KIAA1751,MST1P2,BMP8B,MUC1,ETV3L,KLHDC9,DIEXF,TTC13,MYO7B,ARHGAP15,SLC4A3,SEMA3B,ABHD14B,GPR128,SEMA5B,CLDN18,DZIP1L,XRN1,SDHAP1,SDHAP1,SLIT2,GPR125,HPSE,UGT3A1,ARAP3,PCDH1,HIST1H2AM,OOEP,ABCA13,ABHD11,KIAA0146,YTHDF3,RUNX1T1,PARP10,MLLT3,RABGAP1,SSRP1,PLCB3,PLCB3,CBL,CRTAM,BCDIN3D,OR6C4,STAB2,ACAD10,SLC24A6,GALNT9,BORA,NID2,SYNE2,NUSAP1,TYRO3,TBC1D2B,WHAMM,BC101079,USP31,KDM8,KDM8,NPIPL1,RNF40,R…	POLQ,EBF1,LEP,AKAP11,FBLN5,ACSM5,CSH2,TTC3,ITM2A,DCDC5(n=10)	CLCN6,FAM208A,RIPK1,GJA1,TAF1L,SVIL,WDR96,SNX19,THSD1P1,PPIB,ZNF559,ZNF600(n=12)
Ni	lung cancer	-	1 regions of the primary tumor	8 single-CTCs	INO80D (p.E777K),SLC4A7 (p.I1099L),UHRF1BP1 (p.A1156D),PYROXD2 (p.A3V),STAC3 (p.E129K),CSNK1D (p.S406F),DKKL1 (p.D25N),PRIC285 (p.F827L) (n=8)	TTN (p.T4402V),ATR (p.774A),DCT (p.I424V),LIG3 (p.N276K),EFTUD2 (p.T184A),SERPINB8 (p.L119S),UBR4 (p.R4785H),ZMYM4 (p.N89D),PIKFYVE (p.F1758K),GMPPA (p.R131*),TGFBR2 (p.E142K),IQCF5 (p.R89C),PIK3CA (p.V882I),ODZ3 (p.E545K),APC (p.P2831S),RNF14 (p.D5V),CCNJL (p.Q362*),HIVEP1 ,FANCE (p.R233K),KCNB2 (p.T52M),TTC39B (p.L243F),CYP26A1 (p.R215W),AFAP1L2 (p.D51N),TMEM133 (p.P239R),APPL2 (p.S178F),RB1 (p…	DUSP11 (p.E27K),TTN (p.D19960Y),TTN (p.I4935V),MICB (p.K104Q),EGFR (p.KELREA745K),GRAMD1B (p.S550F),CDON (p.V181A),FBN2 (p.Y1681C),TAS2R19 (p.S213G) (n=9)
Lack	prostate cancer	-	treatment-naïve tumor tissue and/or castrate resistant tumor tissue	3 CTC pools	DNAJC16,TAF12,CSMD2,ZFP69B(p.S180N),ZFP69B(p.H469L),IL12RB2,LRRC7,NEGR1,HS2ST1,PKN2,OLFM3,COL11A1,AKNAD1,SLC6A17,TSPAN2,HAO2,ANKRD35,MCL1,GON4L,TMEM79,IQGAP3,CD244,CEP350,ARPC5,DENND1B,IPO9,SLC30A6,LRPPRC,SOCS5,SPTBN1(p.R900H),NOTO,DUSP11,HK2,C2orf68,ANKRD36,VWA3B,SLC9A4(p.S620R),SLC9A4(p.S679L),TANC1,HAT1,TTN(p.R26850H),TTN(p.V15146L),TTN(p.K4976Q),NABP1,SYN2,ANKRD28,ZNF620(p.I80K),ZNF620(p.S81P…	SPTBN1(p.Q555K),TRPM8,EIF1B,ART3,MCC,RBM24,ZNF391,IMPG1,FAT3,CNTN5,ACACB,VRTN,SLC12A1,NECAB2,KIF18B,SIGLEC14,TAF1,IRS4(n=18)	AGO1,ATXN7L2,HRNR,BCAN,ZNF806,SP140,LAMB2,CASR,GP5,FAM193A,UGDH,TENM3,CEP162,FNDC1,ERV31,EPHA1,GNAQ,KMT2A,TMEM132D,RB1,SLITRK5,EFCAB11,UNC13C,FAM83G,EPN3,INTS2,QTRT1,PSG7,LAS1L(p.N167I)(n=29)
