# Supplementary material for: The Discordance of Gene Mutations between Circulating Tumor Cells and Primary/Metastatic Tumor
Source: Mol Ther Oncolytics. 2019 Aug 29;15:21–9. doi: 10.1016/j.omto.2019.08.006 (PMC6804648; doi:10.1016/j.omto.2019.08.006)
Supplement: Table S3. Comparison of the Mutations in Single CTC with Correspondent Primary Tumor Tissue by Target Sequencing [file mmc3.xls]

## Sheet: Sheet1
Table S3. Compared the mutations in single CTC with correspondent primary tumor tissue by target sequencing.
First Author	Cancer type	Patient	Mutations only in primary tumor tissue	Mutations only in CTCs	Mutations in both
Yoo	lung cancer	patient 20	EGFR(L858R),TP53(T96S),TP53(E349X)(n=3)	EGFR(G873R),ATM(Q3000*),SMAD4(Q256L),TP53(V179M)(n=4)	(n=0)
		patient 22	EGFR(G724S)(n=1)	EGFR(M793I)(n=1)	(n=0)
		patient 24	EGFR(T790M),EGFR(L858R),SMAD4(G386D)(n=3)	MET(R988C),FGFR2(S372F)(n=2)	(n=0)
		patient 27	TP53(M246V)(n=1)	FGFR2(G298D)(n=1)	(n=0)
		patient 32	KIT(N665K),TP53(R249S)(n=2)	FGFR3(R399C),TP53(P82L)(n=2)	(n=0)
		patient 36	TP53(W91X)(n=1)	ALK(P1191S)(n=1)	(n=0)
Luca	breeast cancer	patient 1	TP53(p.A161T;p.R175R)(n=1)	ATM(p.N1801D),MLH1(p.L393I),PTPN11(p.Q506H),SMARCB1(c.111941G),TP53(p.D7Y),TP53(p.P92H),TP53(p.H179R)(n=7)	PDGFGRA(p.V824V),TP53(p.A189-P190X),TP53(p.Q192X)(n=3)
		patient 2	PTEN(p.G129R)(n=1)	FGFR2(p.T268K),GNAQ(p.Q237X),PTEN(p.V119A)(n=3)	(n=0)
		patient 3	(n=0)	CTNNB1(p.S37P),ERBB2(p.P750Pfs*841),ERBB4(p.G285V),GNAQ(p.E234G),PIK3CA(p.N345D),PTEN(p.R234L),TP53(p.Y234A)(n=7)	TP53(p.R273C)(n=1)
Heitzer	colorectal cancner	patinet 6	(n=0)	GNAS (p.G869D ),LAMA1 (p.H1002Y )(n=2)	ABCA1 (p.P1209S ),APC (p.R332X ),C10orf137 (p.A990E ),CACNA2D3 (p.G84S ),CTNNB1 (p.A149T ),KRAS(p.G12V),ERCC6L (p.E1128K ),ERCC6L (p.Y1200X ),GUCY1A2 (p.H439Y ),LAMA1 (p.P1414S ),NF1 (p.R135W ),PIK3CA (p.E542K ),STAB1 (p.R1244C ),TP53 (p.R141C )(n=14)
		patinet 26	(n=0)	CSMD3 (p.V1723I ),GNAS (p.A73V ),KIAA1409 (p.S1344P ),LAMA1 (p.W818X ),MLH1 (p.R497Pfs*6 )(n=5)	ABCA1 (p.A1714T ),ADAMTSL3 (p.Q756X ),CTNNB1 (p.L160I ),CTNNB1 (p.G277D ),CTNNB1 (p.C429Y ),NAV3 (p.G1921S ),NAV3 (p.S594F ),OR51E1 (p.R196Q )，OR51E1 (p.A312V )(n=9)
Kong	colorectal cancner	patient10	HRAS(p.V7V),MLH1(p.A252D;p.A493D;p.A395D;p.A493D),MSH2(p.L213P;p.L147P),ERBB3(p.V386A)(n=4)	AMER1(p.G168S)(n=1)	AMER1(p.Q461X),KRAS(p.G12D),KRAS(p.G12D)(n=3)
		patient16	APC(p.E884X;p.E902X),KRAS(p.G12D)(n=2)	TP53(p.S230fs;p.S323fs;p.S362fs),MSH2(p.L414V, MSH2;p.L348V),ERBB3(p.C565X),AMER1(p.S1006S)，AMER1(p.L1005R),FBXW7(p.Y16N)(n=6)	SLC9A9(p.F396fs),FBXW7(p.S318T;p.S356T;p.S436T)(n=3)
		patient22	FZD3(p.K351N),CTNNB1(p.P597Q),ERBB3(p.V855L),AMER1(p.S132N),AMER1(p.F127C),AXIN2(p.E184G),PTPN12(p.N562K;p.N573K;p.N692K),PTPN12(p.T563A;:p.T574A;p.T693A),PTPN12(p.T563I;p.T574I;p.T693I),EDNRB(p.F363L;p.F453L),EDNRB(p.R18W),EDNRB(p.R18G),GPC(p.T374R),ATM(p.G2024E),ATM(p.S2996fs),APC(p.R737fs;p.R755fs),APC(p.F783L;p.F801L),ACVR2A(p.C103W)(n＝18)	ERBB3(p.C183fs)(n=1)	APC(p.S1374X;p.S1392X)(n=1)
		patient24	CCDC27(p.E245D),CCDC27(p.E528X),CCDC27(p.R586M),PMS2(p.K386Q),TP53(p.G229fs;p.G202fs;p.G322fs;p.G361fs;),KRAS(p.E98X),CTNNB1(p.R274H),SMAD2(p.R291Q;p.R321Q),SMAD4(p.R502K),MIER3(p.R348fs;p.R343fs;p.R342fs),ERBB3(p.E141D),SOX9:(p.P434S),SOX9(p.D444fs),MLH3(p.K352Q),PTPN12(p.R635Q;p.R646Q;p.R765Q),EDNRB(p.A287T,p.A377T),PTEN(p.L25F),PTEN(p.R142W),GPC6(p.K208N),ATM(p.E277X),ATM(p.Q404H),ATM(p.N625I)…	PTPN12(p.S239fs;p.S250f;S369fs)(n=1)	MLH3(K585fs)(n=1)
