# Supplementary material for: The Discordance of Gene Mutations between Circulating Tumor Cells and Primary/Metastatic Tumor
Source: Mol Ther Oncolytics. 2019 Aug 29;15:21–9. doi: 10.1016/j.omto.2019.08.006 (PMC6804648; doi:10.1016/j.omto.2019.08.006)
Supplement: Table S4. Comparison of the Mutations in Single CTC with Correspondent Metastatic Tumor Tissue [file mmc4.xls]

## Sheet: Sheet1
Table S4. Compared the mutations in single CTC with correspondent metastatic tumor tissue.
First Author	Cancer type	Method	Patient	Metastasis	CTC	Mutations only in metastasis	Mutations only in CTCs	Mutations in both
Ni	lung cancer	whole exome sequnecing	patient 36	lymph node metastasis	19 single-CTCs	CROCC,EIF4G3,CSMD2,FLG,SPTA1,ATP6V1G3,ADSS,OR2L1P,C2orf79,TNS1,C2orf85,CCDC13,SLCO2A1,RASSF6,TRPC7,PCDHGC3,SLC17A3,C6orf154,KCNQ5,ARID1B,LAMB4,CFTR,VIPR2,KCNU1,VPS13B,YWHAZ,COL14A1,SPATC1,CPSF1,FCN2,KCNT1,SYNPO2L,PLCE1,OR52E6,ST5,KIAA149,AHK2,RBPMS2,TM2D3,STAT5B,PIAS4,ILF3,MAP4K1,SYCN,HIF3A,PREX1(n=46)	FCGR3A,PLEKHH2,COBLL1,TTC3B,ADPRH,EPHB1,YTHDC1,OTUD4,STOX2,C9,DH8,VCPIP1,KCNB2,HNRNPK,DAPK1,UPF2,DJC12,PNLIPRP2,TECTA,ALDH1L2,KCNK1,SNORD1164,SERINC4,IGDCC3,ZNF28,PGK1(n=26)	FCGR3B,CAC1E,C4BPB,OR2G2,RTN4,TTN,NEU2,ZNF385D,CD2R1,NPHP3,MCF2L2,LDB2,STBD1,FAT4,SEMA5A,FYB,HEATR7B2,ZFP2,HIST1H2BA,TRMT11,ZNF727,Unknown(7Intron),MYST3,PDP1,ASAP1,C9orf93,TMOD1,ROD1,GPR158,ANK3,HK1,COL17A1,V2,CAC1C,LMO3,RPL21,OR5AU1,HOMEZ,SNX6,EIF2B2,TP53,ALOX15B,MUC16,FAM98C,EDEM2,CLDN14,MGAT3(n=47)
Lohr	prostate cancer	whole exome sequnecing	patient 1	Liver	9 single-CTCs	FAH,NR5A2,FBLN7,PPFIA2,CNTNAP5,LRRN3,GCM1,GPC3(n=8)	ATR,DCT,EFTUD2,LIG3,SERPINB8,TTN(p.D19960Y),TAS2R19,FBN2(n=8)	ZNF473,TP53,RB1,TGFBR2,PIKFYVE,PIK3CA,TMEM133,ODZ3,TTC39B,UBR4,AFAP1L2,CYP26A1,GMPPA,IQCF5,APPL2,MORF4L2,FANCE,APC,ZMYM4,RNF14,TTC5,KCNB2,OR11H4,CCNJL,CHD8,MAGEA11,ODZ1,MAGEH1,HIVEP1,EGFR,CDON,DUSP11,GRAMD1B, TTN (p.T4402V), TTN (P.I4935V)),MICB(n=36)
			patient 2	Lymph Node/Liver	6 single-CTCs	UBXN11,ETV3,LMX1A,PAPPA2,TDRD5,PPFIA4,OR2M2,IL37,C2orf77,ZNF804A,RAMP1,LMOD3,H1FOO,KIAA0232,CPZ,WDFY3,FAT4,PPWD1,TMEM14B,TRA2A,ZNF804B,C9orf114,GPAM,DOCK1,OR4A16,TCN1,MS4A14,CAPN1,SHANK2,RNF121,IGSF9B,GLB1L3,SEMA6D,ZNF785,BPTF,FDXR,MC5R,MED16,NPHS1,BCOR(n=40)	BOD1L1,BRCA2,COL11A1,EIF2B1,FLG,LCE2A,OR11A1,P4HA2,PLCB1,PNLIP,SCN3A,SLCO2B1,ZNF644(n=13)	PRAMEF12,SLC30A2,ADPRHL2,RAVER2,AGL,ATXN7L2,CD1B,LAMC1,RGS1,IGFN1(p.A1539G),IGFN1(p.S1583G)),C2orf16,EHD3,DNAH6,NPHP1,FSIP2,GPR1,OBSL1,ZNF717,IGSF11,COL6A6,DNAJC13,AP2M1,TBCCD1,ATP13A3,KLB,SHISA3,PDCL2,TMPRSS11B,ODZ3,CTNND2,DROSHA,HEATR7B2,ADAMTS6,POLK(p.H207D),POLK(212frameshift),PCDHA6,DOCK2,MAPK9,GABRR1,ENPP3,KIAA1244,CCDC129,HECW1,FGL2,PCLO,ABCB1,SAMD9,ATXN7L1,DGKI,TMEM176B,CSMD1,ZFHX4,TRHR,C…
			patient 3	Lymph Node	5 single-CTCs	BIRC6,STK11IP,ADRA2C,NDST3,DMXL1,PCDHB11,HIVEP1,PBX2,ADAM32,PRKDC,RPL35,MRGPRX3,FAT3(p.V3698M),TRPC6,ADAMTS18,QTRT1,CLEC17A,GLT25D1,TSHZ3,RBM42,ZNF230,ZSCAN5B(p.T492S),ZNF460,ZNF274,COL20A1,SLC5A1(n=26)	NUP98(n=1)	PTPRU,TTC39A,C1orf168,SGIP1,COL11A1,KPRP,LMNA,PAPPA2,CACNA1E,PPP1R12B,RPS6KC1,RYR2,OR2AK2,PSME4,DPP10,CNTNAP5,G6PC2,NIF3L1,PARD3B,UNC80,EPHA4,ITPR1,DAG1,PBRM1,FLNB,DZIP3,FBXO40,NEK11,CEP63,GPR171,PLD1,PIGZ,POLN,TBC1D1,LRRC66,SPATA18,IGFBP7,HERC3,ANKRD50,ZNF827,FNIP2,C5orf42,GPR98,DMXL1,RASGEF1C,BTNL3,TMEM14B,PGBD1,DAAM2,TCTE1,ROS1,SYTL3,FNDC1,VWDE,STK31,OGDH,POM121L12,ASL,MUC17,LRGUK,DGKI,NCAPG2,…
			patient 8	Liver	4 single-CTCs	(n=0)	GON4L,ISG20L2,PRRC2C,UBR4,ARL8A,PIGR,COL16A1,TTN(p.L24396P),C2orf71,USP39,ST3GAL5,GOLGB1,EIF4G1,PAK2,ADAMTS9,NR3C2,MMRN1,TTC23L,AHI1,COL12A1,MUC17,PLXNA4,DNAH11,COL14A1,CCDC171,VLDLR,GOLM1,MUC2,BCAT1,OR6C76,MYCBP2,CHD8,NIN,PRIMA1,ATXN1L,ZNF780A,NCOA6,KIAA1671,SLC5A1,TRIOBP,TCF20,ZNF157(n=42)	NRAS,SPTA1,GPA33,F5,SCYL3,PIK3C2B,C4BPA,RYR2,OR2G3,EXTL1,ZMYM1,RPE65,C1orf173,LRP1B,RIF1,KCNH7,C2orf77,TTN(p.A20404V),TTN(p.E5122D),PARD3B,DHX57,AAK1,ZIC1,AGTR1(p.I258L),AGTR1(p.F304L),GPR87,MME,KCNAB1,SHISA5,COL25A1,KLKB1,CCDC158,PPIP5K2,SLC27A6,PDGFRB,GLRA1,MAP1B,SV2C,GPR98,GRIK2,KATNA1,TTLL2,OR2W1,UHRF1BP1,DAAM2,CUL7,ABCC10,PHF3,RIMS1,C6orf221,HIPK2,DPP6,UPP1,OXR1,CSMD3(p.V2546L),CSMD3(p.K812E…
