# Supplementary material for: The Discordance of Gene Mutations between Circulating Tumor Cells and Primary/Metastatic Tumor
Source: Mol Ther Oncolytics. 2019 Aug 29;15:21–9. doi: 10.1016/j.omto.2019.08.006 (PMC6804648; doi:10.1016/j.omto.2019.08.006)
Supplement: Table S5. Comparison of the Mutations in CTCs before and during Treatment [file mmc5.xls]

## Sheet: Sheet1
Table S5. Comparison of the mutations in CTCs before and during treatment.
First Author	Cancer type	Method	Mutations only existed before treatment	Mutations only existed on treatment	Mutations existed continuously
Luca	breeast cancer	target sequencng	NIN,DNAH11,PLXNA4,PRIMA1,AHI1,COL12A1,OR6C76,MYCBP2,NCOA6,ADAMTS9,COL16A1,GOLM1,MUC17,ST3GAL5,VLDLR,ARL8A,ZNF157,CCDC171(n=18)	UBR4,TTC23L,BCAT1,KIAA1671,MMRN1,USP39,TTN,ARHGAP32,CARD14,ENDOU,GNAQ,GNAQ(2),GON4L,JAM2,KATNA1,LAMA1,MYH11,PDGFRB,PIGR,SYTL5,UHRF1BP1,UPP1,ZMYM3(n=23)	SV2C,C1orf173,DHX57,NR3C2,ASAP1,ALPK2,C2orf77,SLC5A1,FAM75E1,SOX5,CSMD3,ZMYM1,SPTA1,CRISPLD1,CNOT1,PAK2,OXR1,OR2G3,ITGA11,CCDC158,MUC2,KIF16B,LRP1B,GPA33,MYH7,C14orf133,MME,GRIK2,GLRA1,MAP1B,TP53,TMPRSS12,TTLL2,ATXN1L,KLKB1,AAK1,NRAS,CSMD3,MKS1,PLA2G4B,KCNAB1,DPP6,DSCAM,TTN(3),RNF31,C10orf137,CUL7,GAS2,ITGB7,OR8K5,COL25A1,ANKRD34C,CILP,RIMS1,ASXL1,PRRC2C,HYDIN,SRGAP1,C22orf23,TMEM132C,OR2W1,HIPK2…
Yoo	lung cancer	target sequencng	ABL1(p.S385R),APC(p.S888S),ATM(p.Q355X),ATM(p.A350E),BRAF(p.P453H),BRAF(p.D587E),CSF1R(p.A960S),EGFR(p.L119S),FLT3(p.E672X),KIT(p.V540V),KIT(p.K456K),KIT(p.E583K),MLH1(p.A380A),PDGFRA(p.R822H),PDGFRA(p.G838C),PDGFRA(p.S851X),PIK3CA(p.H917N),PTEN(p.M264V),PTPN11(p.G68W),RB1(p.S758P),SMAD4(p.P511Q),SMO(p.E208X),SMO(p.K539N),SRC(p.E527D),TP53(p.A78S),TP53(p.P152P),TP53(p.I125fs*94intr),VHL(p.P172T)(…	EGFR(p.P281T),ERBB4(p.G286V),EGFR2(p.T268K),PIK3CA(p.N435D),SMAD4(p.H518R),SMARCB1(p.D172G),SMARCB1(p.L191L),VHL(p.C162R)(n=8)	ERBB2(p.V777L),KIT(p.M541L)(n=2)
